# Supplementary material for: NGS-based approach for diagnostically unidentified Mycobacterium saskatchewanense, a rare non-tuberculous mycobacterium
Source: Front Cell Infect Microbiol. 2025 Dec 16;15:1685898. doi: 10.3389/fcimb.2025.1685898 (PMC12748190; doi:10.3389/fcimb.2025.1685898)
Supplement: Supplementary Table 1 — assembly parameters of the samples sequenced on MiSeq and NextSeq 2000 Illumina platform. The parameters considered in the analysis are the number of contigs, N50, total assembled length, the average coverage, the percentage of C-G bases, and the number of undefined bases. #: number. [file Table1.xlsx]

## Sheet: Foglio1
	MiSeq						NextSeq 2000
Sample	Contigs	Total length	G-C(%)	N50	N(%)	Average Coverage	Contigs	Total length	G-C(%)	N50	N(%)	Average Coverage
M01-23-01	63	6,305,587	68.06	198,106	0,012	214.514
M01-23-04	60	6,307,985	68.06	281,555	0,012	369.035
M02-23-01	192	7,725,208	68.05	90,462	0,016	267.258
M02-23-03	69	6,309,236	68.04	225,154	0,019	474.836	73	6,303,366	68.06	224,886	0,014	416.962
M02-23-04	85	6,831,978	68.13	220,954	0,017	393.007	77	6,775,185	68.07	234,029	0,016	369.419
M03-23-01	57	6,306,629	68.06	268,862	0,012	242.384
M03.23.02	60	6,305,781	68.06	268,198	0,011	254.304
M03-23-03	64	6,283,461	68.04	269,17	0,011	232.116	65	6,279,976	68.06	220,416	0,011	168.424
M03-23-04	74	6,302,744	68.06	215,433	0,014	156.773	71	6,307,969	68.06	198,106	0,014	694.964
M04-23-01	63	6,307,867	68.05	239,791	0,014	318.916	64	6,306,958	68.06	224,887	0,009	306.607
M04-23-02	57	6,306,741	68.06	281,555	0,012	257.185	60	6,307,407	68.06	268,862	0,013	353.055
M04-23-03	63	6,308,384	68.06	224,887	0,014	224.716	65	6,307,457	68.05	224,887	0,012	251.356
M04-23-04	61	6,312,832	68.04	224,887	0,017	214.602	65	6,306,002	68.06	281,554	0,012	372.179
M05-23-01	68	6,308,900	68.05	268,198	0,014	241.695	64	6,306,629	68.06	226,128	0,013	318.147
M05-23-02	59	6,306,480	68.06	305,018	0,014	352.92	64	6,305,474	68.06	268,862	0,017	172.342
M05-23-03	61	6,307,572	68.06	281,555	0,020	283.941	65	6,306,396	68.06	226,157	0,012	192.982
M05-23-04	60	6,306,122	68.06	305,68	0,014	323.056	61	6,305,803	68.06	268,198	0,012	381.574
M06-23-01	70	6,306,828	68.05	224,887	0,014	262.05	75	6,305,622	68.05	198,106	0,013	115.348
M06-23-02	120	6,373,140	68.03	224,887	0,041	292.149	121	6,357,703	68.03	224,887	0,037	131.415
M06-23-03	123	6,369,537	68.01	271,058	0,022	320.241	110	6,354,449	68.03	224,887	0,025	130.195
